# Supplementary material for: Six Novel Loci Associated with Circulating VEGF Levels Identified by a Meta-analysis of Genome-Wide Association Studies
Source: PLoS Genet. 2016 Feb 24;12(2):e1005874. doi: 10.1371/journal.pgen.1005874 (PMC4766012; doi:10.1371/journal.pgen.1005874)
Supplement: S5 Table — (XLSX) [file pgen.1005874.s007.xlsx]

## Sheet: Ethics requirements
Study Name	IRB or Ethics Committee that approved your study	approval number of the research	how informed consent for the research was obtained (or explain why consent was not obtained)
Cilento study	The study was approved by the ethics committee of Azienda Sanitaria Locale Napoli 1	Approval Numbers: 2003/113 and 2007/556	Each subject signed an informed consent before participating to the study
AGES	National Bioethics Committee of Iceland	VSN:00-063	Each subject signed an informed consent before participating to the study
FHS	The study was approved by the BUMC Institutioanl Review Board (IRB)	H27923	Each subject signed an informed consent before participating to the study
OGP	The research protocol of the study was approved by the Institutional Review Board of the Ministry of Education, Universities and Research The research adheres to the tenets of the Declaration of Helsinki	5571/DSPAR/2002	Each subject signed an informed consent before participating to the study
PIVUS	The study was approved by the Ethics Committee of Uppsala University	Approval Numbers: 00-419, 2005:079 and 2011/045	Each subject signed an informed consent before participating in the study
VB	The project was approved by the Ethics committee of the San Raffaele Hospital and of the Piemonte Region	HSR Ethics committe 15/7/2004 Regione Piemonte Ethics Committe 29/11/2004	Each subject signed an informed consent before participating to the study
SORBS	The study was approved by the ethics committee of the University of Leipzig	Registration number 088-2005	All subjects gave written informed consent before taking part in the study
Gioi	The study was approved by the ethics committee of Azienda Sanitaria Locale Napoli 1	Approval Numbers: 2003/113 and 2007/556	Each subject signed an informed consent before participating to the study
HT	Comité de protection des personnes (CPP, former CCPPRB)	AC-2013-1885	Each subject signed an informed consent before participating to the study
SFS	Comité de protection des personnes (CPP, former CCPPRB) inter-region Est	AC-2013-1885	Each subject signed an informed consent before participating to the study
